# Supplementary material for: Comprehensive geological dataset describing a crystalline rock mass for hydraulic stimulation experiments
Source: Sci Data. 2018 Nov 27;5:180269. doi: 10.1038/sdata.2018.269 (PMC6259022; doi:10.1038/sdata.2018.269)
Supplement: Supplementary file 1 [file sdata2018269-isa1.zip]

Archive with 3 entries (3 files):
- i_Investigation.txt
- s_Krietsch229A_study.txt
- a_Krietsch229A_assay.txt
