# Supplementary material for: Comprehensive geological dataset describing a crystalline rock mass for hydraulic stimulation experiments
Source: Sci Data. 2018 Nov 27;5:180269. doi: 10.1038/sdata.2018.269 (PMC6259022; doi:10.1038/sdata.2018.269)
Supplement: Supplementary file 1 [file sdata2018269-isa1.zip › i_Investigation.txt]

# Investigation File generated for Scientific Data with Investigation File Authoring Tool version 0.1.0 on 25/10/2018 - This metadata file is CC0
ONTOLOGY SOURCE REFERENCE
Term Source Name	GAZ	ERO	ENVO	NCIT	OBI
Term Source File	http://data.bioontology.org/ontologies/GAZ	http://data.bioontology.org/ontologies/ERO	http://data.bioontology.org/ontologies/ENVO	http://data.bioontology.org/ontologies/NCIT	http://data.bioontology.org/ontologies/OBI
Term Source Version	$Revision: 1.512 $	2013-08-02		17.06d	2014-08-18
Term Source Description	Gazetteer	Eagle-I Research Resource Ontology	Environment Ontology	National Cancer Institute Thesaurus	Ontology for Biomedical Investigations
INVESTIGATION
Investigation Identifier
Investigation Title
Investigation Description
Investigation Submission Date
Investigation Public Release Date
INVESTIGATION PUBLICATIONS
Investigation PubMed ID
Investigation Publication DOI
Investigation Publication Author List
Investigation Publication Title
Investigation Publication Status
Investigation Publication Status Term Accession Number
Investigation Publication Status Term Source REF
INVESTIGATION CONTACTS
Investigation Person Last Name
Investigation Person Mid Initials
Investigation Person First Name
Investigation Person Address
Investigation Person Phone
Investigation Person Fax
Investigation Person Email
Investigation Person Affiliation
Investigation Person Roles
Investigation Person Roles Term Accession Number
Investigation Person Roles Term Source REF
STUDY
Study Identifier	10.1038/sdata.2018.269
Study Title	Comprehensive geological dataset describing a crystalline rock mass for hydraulic stimulation experiments
Study Submission Date	16/05/2018
Study Public Release Date	27/11/2018
Study Description	http://www.nature.com/articles/sdata2018269#abstract
Study File Name	s_Krietsch229A_study.txt
Comment[Subject Keywords]	///;///
Comment[Manuscript Licence]	CC BY-4.0
Comment[Experimental Metadata Licence]	CC0
Comment[Supplementary Information File Name]	
Comment[Supplementary Information File Type]	x-zip-compressed
Comment[Supplementary Information File URL]	http://www.nature.com/articles/sdata2018269#supplementary-information
Comment[Data Repository]	ETH Zurich
Comment[Data Record Accession]	doi:10.3929/ethz-b-000243199
Comment[Data Record URI]	https://doi.org/10.3929/ethz-b-000243199
STUDY DESIGN DESCRIPTORS
Study Design Type	modeling and simulation objective
Study Design Type Term Accession Number	ERO:0100102
Study Design Type Term Source REF	ERO
STUDY PUBLICATIONS
Study PubMed ID	""
Study Publication DOI	doi:10.1007/s00603-018-1597-8
Study Publication Author List	""
Study Publication Title	""
Study Publication Status	published
Study Publication Status Term Accession Number	
Study Publication Status Term Source REF	
STUDY FACTORS
Study Factor Name
Study Factor Type
Study Factor Type Term Accession Number
Study Factor Type Term Source REF
STUDY ASSAYS
Study Assay Measurement Type	structure
Study Assay Measurement Type Term Accession Number	PATO:0000141
Study Assay Measurement Type Term Source REF	ENVO
Study Assay Technology Type	observational method
Study Assay Technology Type Term Accession Number	ERO:0001317
Study Assay Technology Type Term Source REF	ERO
Study Assay Technology Platform	""
Study Assay File Name	a_Krietsch229A_assay.txt
STUDY PROTOCOLS
Study Protocol Name	Test site and geological background	Methods	borehole log	Visualization tool
Study Protocol Type	Location Description	observational method	Location Description	data transformation
Study Protocol Type Term Accession Number	NCIT:C93589	ERO:0001317	NCIT:C93589	OBI:0200000
Study Protocol Type Term Source REF	NCIT	ERO	NCIT	OBI
Study Protocol Description				
Study Protocol URI	""	""	""	""
Study Protocol Version				
Study Protocol Parameters Name	""	""	""	""
Study Protocol Parameters Name Term Accession Number	""	""	""	""
Study Protocol Parameters Name Term Source REF	""	""	""	""
Study Protocol Components Name	""	""	""	""
Study Protocol Components Type	""	""	""	""
Study Protocol Components Type Term Accession Number	""	""	""	""
Study Protocol Components Type Term Source REF	""	""	""	""
STUDY CONTACTS
Study Person Last Name	Krietsch	Doetsch	Dutler	Jalali	Gischig	Loew	Amann
Study Person First Name	Hannes	Joseph	Nathan	Mohammadreza	Valentin	Simon	Florian
Study Person Mid Initials							
Study Person Email	hannes.krietsch@erdw.ethz.ch	""	""	""	""	""	""
Study Person Phone							
Study Person Fax							
Study Person Address							
Study Person Affiliation	ETH Zurich, Department of Earth Sciences, Sonneggstrasse 5, 8092 Zurich, Switzerland	ETH Zurich, Department of Earth Sciences, Sonneggstrasse 5, 8092 Zurich, Switzerland	Centre for Hydrogeology and Geothermics, University of Neuchâtel, Rue Emile-Argand 11, CH-2000 Neuchâtel, Switzerland	ETH Zurich, Department of Earth Sciences, Sonneggstrasse 5, 8092 Zurich, Switzerland	ETH Zurich, Department of Earth Sciences, Sonneggstrasse 5, 8092 Zurich, Switzerland	ETH Zurich, Department of Earth Sciences, Sonneggstrasse 5, 8092 Zurich, Switzerland	RWTH Aachen, Engineering Geology and Environmental Management, Lochnerstrasse 4-20, 52064 Aachen,Germany
Study Person Roles							
Study Person Roles Term Accession Number							
Study Person Roles Term Source REF							
Comment[Study Person ORCID]		0000-0002-2927-9557					
Comment[Funder]							
Comment[FundRef ID]							
Comment[Funder Term Source REF]							
Comment[Grant Identifier]							
