# Supplementary material for: Comprehensive geological dataset describing a crystalline rock mass for hydraulic stimulation experiments
Source: Sci Data. 2018 Nov 27;5:180269. doi: 10.1038/sdata.2018.269 (PMC6259022; doi:10.1038/sdata.2018.269)
Supplement: Supplementary file 1 [file sdata2018269-isa1.zip › s_Krietsch229A_study.txt]

Source Name	Characteristics[geographical location]	Term Source REF	Term Accession Number	Characteristics[environment type]	Term Source REF	Term Accession Number	Protocol REF	Sample Name
the Grimsel Test Site	Grimsel Pass	GAZ	GAZ:00064058	crystal	ENVO	ENVO:01000845	Test site and geological background	a decameter scale volume of crystalline rock at the Grimsel Test Site
the Grimsel Test Site	Grimsel Pass	GAZ	GAZ:00064058	crystal	ENVO	ENVO:01000845	Test site and geological background	boreholes
