# Supplementary material for: Comprehensive geological dataset describing a crystalline rock mass for hydraulic stimulation experiments
Source: Sci Data. 2018 Nov 27;5:180269. doi: 10.1038/sdata.2018.269 (PMC6259022; doi:10.1038/sdata.2018.269)
Supplement: Supplementary file 1 [file sdata2018269-isa1.zip › a_Krietsch229A_assay.txt]

Sample Name	Protocol REF	Assay Name	Raw Data File	Comment[Data Repository]	Comment[Data Record Accession]	Comment[Data Record URI]	Protocol REF	Derived Data File	Comment[Data Repository]	Comment[Data Record Accession]	Comment[Data Record URI]
a decameter scale volume of crystalline rock at the Grimsel Test Site	Methods	3D static geological model	3D static geological Model.zip	ETH Zurich	doi:10.3929/ethz-b-000243199	https://doi.org/10.3929/ethz-b-000243199	Visualization tool	Geological Model Visualization.zip	ETH Zurich	doi:10.3929/ethz-b-000243199	https://doi.org/10.3929/ethz-b-000243199
boreholes	borehole log	borehole log 1 for strain monitoring	FBS16p001.WCL	ETH Zurich	doi:10.3929/ethz-b-000243199	https://doi.org/10.3929/ethz-b-000243199	Visualization tool	Geological Model Visualization.zip	ETH Zurich	doi:10.3929/ethz-b-000243199	https://doi.org/10.3929/ethz-b-000243199
boreholes	borehole log	borehole log 2 for strain monitoring	FBS16p002.WCL	ETH Zurich	doi:10.3929/ethz-b-000243199	https://doi.org/10.3929/ethz-b-000243199	Visualization tool	Geological Model Visualization.zip	ETH Zurich	doi:10.3929/ethz-b-000243199	https://doi.org/10.3929/ethz-b-000243199
boreholes	borehole log	borehole log 3 for strain monitoring	FBS16p003.WCL	ETH Zurich	doi:10.3929/ethz-b-000243199	https://doi.org/10.3929/ethz-b-000243199	Visualization tool	Geological Model Visualization.zip	ETH Zurich	doi:10.3929/ethz-b-000243199	https://doi.org/10.3929/ethz-b-000243199
boreholes	borehole log	borehole log 1 for active passive seismic monitoring	GEO16p001.WCL	ETH Zurich	doi:10.3929/ethz-b-000243199	https://doi.org/10.3929/ethz-b-000243199	Visualization tool	Geological Model Visualization.zip	ETH Zurich	doi:10.3929/ethz-b-000243199	https://doi.org/10.3929/ethz-b-000243199
boreholes	borehole log	borehole log 2 for active passive seismic monitoring	GEO16p002.WCL	ETH Zurich	doi:10.3929/ethz-b-000243199	https://doi.org/10.3929/ethz-b-000243199	Visualization tool	Geological Model Visualization.zip	ETH Zurich	doi:10.3929/ethz-b-000243199	https://doi.org/10.3929/ethz-b-000243199
boreholes	borehole log	borehole log 3 for active passive seismic monitoring	GEO16p003.WCL	ETH Zurich	doi:10.3929/ethz-b-000243199	https://doi.org/10.3929/ethz-b-000243199	Visualization tool	Geological Model Visualization.zip	ETH Zurich	doi:10.3929/ethz-b-000243199	https://doi.org/10.3929/ethz-b-000243199
boreholes	borehole log	borehole log 4 for active passive seismic monitoring	GEO16p004.WCL	ETH Zurich	doi:10.3929/ethz-b-000243199	https://doi.org/10.3929/ethz-b-000243199	Visualization tool	Geological Model Visualization.zip	ETH Zurich	doi:10.3929/ethz-b-000243199	https://doi.org/10.3929/ethz-b-000243199
boreholes	borehole log	borehole log 1 for Injection and pressure monitoring	INJ15p001.WCL	ETH Zurich	doi:10.3929/ethz-b-000243199	https://doi.org/10.3929/ethz-b-000243199	Visualization tool	Geological Model Visualization.zip	ETH Zurich	doi:10.3929/ethz-b-000243199	https://doi.org/10.3929/ethz-b-000243199
boreholes	borehole log	borehole log 2 for Injection and pressure monitoring	INJ15p002.WCL	ETH Zurich	doi:10.3929/ethz-b-000243199	https://doi.org/10.3929/ethz-b-000243199	Visualization tool	Geological Model Visualization.zip	ETH Zurich	doi:10.3929/ethz-b-000243199	https://doi.org/10.3929/ethz-b-000243199
boreholes	borehole log	borehole log 1 for porewater pressure and strain monitoring	PRP16p001.WCL	ETH Zurich	doi:10.3929/ethz-b-000243199	https://doi.org/10.3929/ethz-b-000243199	Visualization tool	Geological Model Visualization.zip	ETH Zurich	doi:10.3929/ethz-b-000243199	https://doi.org/10.3929/ethz-b-000243199
boreholes	borehole log	borehole log 3 for porewater pressure and strain monitoring	PRP16p003.WCL	ETH Zurich	doi:10.3929/ethz-b-000243199	https://doi.org/10.3929/ethz-b-000243199	Visualization tool	Geological Model Visualization.zip	ETH Zurich	doi:10.3929/ethz-b-000243199	https://doi.org/10.3929/ethz-b-000243199
boreholes	borehole log	borehole log 2 for porewater pressure and strain monitoring	PRP16p002.WCL	ETH Zurich	doi:10.3929/ethz-b-000243199	https://doi.org/10.3929/ethz-b-000243199	Visualization tool	Geological Model Visualization.zip	ETH Zurich	doi:10.3929/ethz-b-000243199	https://doi.org/10.3929/ethz-b-000243199
boreholes	borehole log	borehole log 1 for stress measurement	SBH15p001.WCL	ETH Zurich	doi:10.3929/ethz-b-000243199	https://doi.org/10.3929/ethz-b-000243199	Visualization tool	Geological Model Visualization.zip	ETH Zurich	doi:10.3929/ethz-b-000243199	https://doi.org/10.3929/ethz-b-000243199
boreholes	borehole log	borehole log 3 for stress measurement	SBH15p003.WCL	ETH Zurich	doi:10.3929/ethz-b-000243199	https://doi.org/10.3929/ethz-b-000243199	Visualization tool	Geological Model Visualization.zip	ETH Zurich	doi:10.3929/ethz-b-000243199	https://doi.org/10.3929/ethz-b-000243199
boreholes	borehole log	borehole log 4 for stress measurement	SBH15p004.WCL	ETH Zurich	doi:10.3929/ethz-b-000243199	https://doi.org/10.3929/ethz-b-000243199	Visualization tool	Geological Model Visualization.zip	ETH Zurich	doi:10.3929/ethz-b-000243199	https://doi.org/10.3929/ethz-b-000243199
